# Supplementary material for: Explaining variation in adult Anopheles indoor resting abundance: the relative effects of larval habitat proximity and insecticide-treated bed net use
Source: Malar J. 2017 Jul 17;16:288. doi: 10.1186/s12936-017-1938-1 (PMC5514485; doi:10.1186/s12936-017-1938-1)
Supplement: Supplementary file 1 — Additional file 1. Comparison of model fits for univariate models with each of the larval habitat proximity indices. [file 12936_2017_1938_MOESM1_ESM.xlsx]

## Sheet: Sheet1
An. arabiensis females						An. arabiensis males						An. gambiae s.s. females						An. gambiae s.s. males						An. funestus females						An. funestus males
variable	AIC	dAIC	wi	estimated coef		variable	AIC	dAIC	wi	estimated coef			AIC	dAIC	wi	estimated coef			AIC	dAIC	wi	estimated coef			AIC	dAIC	wi	estimated coef			AIC	dAIC	wi	estimated coef
Mean P(habitat) within 500 m	732.633	0	0.801	18.6514		Maximum P(habitat) within 50 m	353.106	0	0.394	1.93		Maximum P(habitat) within 1000 m	366.273	0	0.122	-1.611		Maximum P(habitat) within 1000 m	320.547	0	0.154	-1.7416		Mean P(habitat) within 1000 m	703.196	0	0.594	31.1945		Number of habitats within 500 m	748.526	0	0.636	0.0031
Number of habitats within 500 m	736.106	3.47	0.141	0.002		Number of habitats within 50 m	354.627	1.52	0.184	0.0677		Maximum P(habitat) within 50 m	366.45	0.18	0.111	-1.4829		Mean P(habitat) within 1000 m	321.224	0.68	0.11	-12.3019		Maximum P(habitat) within 1000 m	704.125	0.93	0.373	5.707		Mean P(habitat) within 500 m	749.791	1.27	0.338	26.1289
Number of habitats within 50 m	739.376	6.74	0.027	0.0822		Number of habitats within 300 m	356.111	3.01	0.088	0.0028		Maximum P(habitat) within 100m	366.838	0.57	0.092	-1.047		Maximum P(habitat) within 500 m	321.79	1.24	0.083	-0.8743		Maximum P(habitat) within 500 m	710.252	7.06	0.017	2.8847		Mean P(habitat) within 300 m	754.969	6.44	0.025	21.9237
Number of habitats within 300 m	739.966	7.33	0.02	0.004		Mean P(habitat) within 50 m	356.363	3.26	0.077	5.5714		Mean P(habitat) within 100 m	366.935	0.66	0.087	-7.8931		Distance to nearest habitat	322.159	1.61	0.069	-0.003		Number of habitats within 1000 m	710.678	7.48	0.014	0.0008		Number of habitats within 300 m	762.396	13.87	0.001	0.0057
Mean P(habitat) within 300 m	742.091	9.46	0.007	14.1237		Number of habitats within 100 m	356.949	3.84	0.058	0.0159		Mean P(habitat) within 300 m	367.315	1.04	0.072	6.9245		Mean P(habitat) within 500 m	322.498	1.95	0.058	-6.2678		Mean P(habitat) within 500 m	716.285	13.09	0.001	18.6889		Mean P(habitat) within 1000 m	762.455	13.93	0.001	33.1106
Number of habitats within 100 m	745.215	12.58	0.001	0.0217		Mean P(habitat) within 300 m	357.321	4.22	0.048	9.1185		Number of habitats within 300 m	367.341	1.07	0.071	0.0018		Maximum P(habitat) within 300 m	322.698	2.15	0.052	-0.5227		Number of habitats within 500 m	716.314	13.12	0.001	0.0021		Maximum P(habitat) within 500 m	765.494	16.97	0	3.3356
Mean P(habitat) within 50 m	746.71	14.08	0.001	6.5505		Mean P(habitat) within 100 m	359.647	6.54	0.015	3.5525		Number of habitats within 500 m	368.126	1.85	0.048	0.0006		Number of habitats within 1000 m	322.886	2.34	0.048	-0.0002		Maximum P(habitat) within 300 m	725.116	21.92	0	1.7138		Maximum P(habitat) within 300 m	768.441	19.91	0	2.5557
Maximum P(habitat) within 300 m	746.999	14.37	0.001	1.5122		Mean P(habitat) within 500 m	359.745	6.64	0.014	4.7301		Mean P(habitat) within 500 m	368.127	1.85	0.048	5.6452		Maximum P(habitat) within 100m	323.067	2.52	0.044	0.4243		Distance to nearest habitat	729.813	26.62	0	-0.009		Number of habitats within 1000 m	770.476	21.95	0	0.0008
Maximum P(habitat) within 500 m	750.708	18.07	0	1.6113		Number of habitats within 500 m	359.758	6.65	0.014	0.0005		Mean P(habitat) within 50 m	368.153	1.88	0.048	-4.2518		Minimum P(habitat) within 100m	323.144	2.6	0.042	-461.853		Number of habitats within 300 m	734.317	31.12	0	0.0028		Maximum P(habitat) within 1000 m	775.73	27.2	0	5.1857
Mean P(habitat) within 1000 m	750.723	18.09	0	16.9662		Maximum P(habitat) within 1000 m	359.854	6.75	0.014	-0.7625		Mean P(habitat) within 1000 m	368.369	2.1	0.043	-6.6148		Minimum P(habitat) within 50m	323.165	2.62	0.042	-22.6121		Minimum P(habitat) within 100m	736.39	33.19	0	-2720.23		Maximum P(habitat) within 100m	785.466	36.94	0	2.1178
Mean P(habitat) within 100 m	751.987	19.35	0	7.5457		Minimum P(habitat) within 100m	359.871	6.77	0.013	442.497		Number of habitats within 1000 m	368.651	2.38	0.037	-0.0001		Number of habitats within 50 m	323.218	2.67	0.04	0.015		Mean P(habitat) within 300 m	737.545	34.35	0	8.9456		Number of habitats within 100 m	792.726	44.2	0	0.0233
Maximum P(habitat) within 50 m	752.97	20.34	0	1.4904		Distance to nearest habitat	360.004	6.9	0.013	-0.0014		Minimum P(habitat) within 50m	368.818	2.54	0.034	-22.9663		Number of habitats within 500 m	323.322	2.77	0.038	-0.0002		Number of habitats within 50 m	740.732	37.54	0	0.0387		Mean P(habitat) within 100 m	800.443	51.92	0	8.1033
Maximum P(habitat) within 1000 m	758.34	25.71	0	1.7288		Number of habitats within 1000 m	360.017	6.91	0.012	-0.0001		Number of habitats within 100 m	368.844	2.57	0.034	-0.0051		Number of habitats within 100 m	323.364	2.82	0.038	0.0024		Number of habitats within 100 m	740.942	37.75	0	0.0112		Distance to nearest habitat	803.407	54.88	0	-0.0067
Distance to nearest habitat	758.876	26.24	0	-0.0038		Maximum P(habitat) within 100m	360.023	6.92	0.012	0.4154		Distance to nearest habitat	368.895	2.62	0.033	0.0008		Mean P(habitat) within 300 m	323.396	2.85	0.037	-1.0038		Maximum P(habitat) within 100m	740.945	37.75	0	0.8413		Maximum P(habitat) within 50 m	804.12	55.59	0	1.4806
Number of habitats within 1000 m	759.321	26.69	0	0.0003		Maximum P(habitat) within 300 m	360.252	7.15	0.011	0.2287		Number of habitats within 50 m	368.94	2.67	0.032	-0.0141		Mean P(habitat) within 100 m	323.412	2.87	0.037	-0.5265		Minimum P(habitat) within 50m	741.571	38.38	0	-141.13		Number of habitats within 50 m	804.627	56.1	0	0.0565
Maximum P(habitat) within 100m	761.201	28.57	0	0.7122		Maximum P(habitat) within 500 m	360.271	7.17	0.011	-0.2426		Maximum P(habitat) within 500 m	369.101	2.83	0.03	-0.109		Maximum P(habitat) within 50 m	323.414	2.87	0.037	-0.0881		Mean P(habitat) within 100 m	743.518	40.32	0	3.1199		Mean P(habitat) within 50 m	811.015	62.49	0	3.8775
Minimum P(habitat) within 50m	763.487	30.85	0	12.8112		Mean P(habitat) within 1000 m	360.383	7.28	0.01	-1.0872		Minimum P(habitat) within 100m	369.105	2.83	0.03	-112.673		Number of habitats within 300 m	323.421	2.87	0.037	0.0001		Mean P(habitat) within 50 m	743.523	40.33	0	2.495		Minimum P(habitat) within 50m	812.6	64.07	0	-92.4304
Minimum P(habitat) within 100m	764.288	31.65	0	110.95		Minimum P(habitat) within 50m	360.4	7.29	0.01	-1.6371		Maximum P(habitat) within 300 m	369.127	2.85	0.029	-0.0249		Mean P(habitat) within 50 m	323.423	2.88	0.037	-0.109		Maximum P(habitat) within 50 m	744.907	41.71	0	0.0921		Minimum P(habitat) within 100m	815.297	66.77	0	-208.295
All models are single-covariate generalized linear models estimating the effect of the listed variable on the number of An. arabiensis females in houses. AIC, Akaike information criteria; dAIC, difference in AIC from the lowest AIC; wi, model weight; Est. coef, estimated coefficient of the variable in the model; P(habitat), probability of habitat presence.
